# Supplementary material for: Comparative Analysis of Secondary Metabolites Produced by Ascochyta fabae under In Vitro Conditions and Their Phytotoxicity on the Primary Host, Vicia faba, and Related Legume Crops
Source: Toxins (Basel). 2023 Dec 9;15(12):693. doi: 10.3390/toxins15120693 (PMC10747461; doi:10.3390/toxins15120693)
Supplement: Supplementary file 1 [file toxins-15-00693-s001.zip]

Archive with 1 entries (1 files):
- toxins-2727251-supplementary.pdf
